# Supplementary material for: FBXL6 is a vulnerability in AML and unmasks proteolytic cleavage as a major experimental pitfall in myeloid cells
Source: Leukemia. 2024 Jul 16;38(9):2027–31. doi: 10.1038/s41375-024-02345-0 (PMC11347359; doi:10.1038/s41375-024-02345-0)
Supplement: Supplementary file 2 — Supplementary Table 1 [file 41375_2024_2345_MOESM2_ESM.xlsx]

## Sheet: Screen Data related to Fig. 1
	AVERAGE Δlog
	MOLM-13	OCI-AML3
BTRC	-0.105159	-0.149953
CCNF	-2.22446	0.122761
ECT2L	-0.458824	0.222641
FBXL12	-0.002486	-0.0391276
FBXL13	-0.564857	-0.245478
FBXL14	-0.0541224	0.779696
FBXL15	0.0295262	0.278176
FBXL16	0.29752	0.280375
FBXL17	0.162372	-0.190651
FBXL18	0.155406	0.18694
FBXL19	-0.0504347	-0.210164
FBXL2	-0.877042	0.00677622
FBXL20	0.149099	0.863627
FBXL21	-0.215648	0.0933506
FBXL22	-0.0122339	-0.127271
FBXL3	0.163344	0.286658
FBXL4	0.23287	0.1119
FBXL5	-0.866006	0.551308
FBXL6	-1.18599	-0.236793
FBXL7	-0.0064811	-0.552859
FBXL8	0.00729076	0.256011
FBXO10	-0.330236	0.0614755
FBXO11	-0.649898	0.0116927
FBXO15	-0.37133	-0.0765607
FBXO16	0.0364035	0.125539
FBXO17	-0.413938	0.00057649
FBXO18	0.587453	0.0980594
FBXO2	-0.697121	0.468367
FBXO21	-0.340414	0.325287
FBXO22	-1.59534	0.172087
FBXO24	-0.0577638	-0.233938
FBXO25	-0.601786	0.695995
FBXO27	-0.427074	0.644145
FBXO28	-1.50114	0.0815722
FBXO3	-0.723841	0.0118984
FBXO30	-0.151698	-0.107317
FBXO31	0.0840538	0.223547
FBXO32	-1.59006	-0.0249065
FBXO33	0.146808	0.150317
FBXO34	0.0610513	-0.188885
FBXO36	-0.0668362	0.283649
FBXO38	0.0431945	0.251709
FBXO39	-0.412626	0.368051
FBXO4	0.016431	0.335214
FBXO40	-0.0719741	0.651846
FBXO41	-1.69695	0.159307
FBXO42	-0.0446832	0.109515
FBXO43	-0.457833	0.221224
FBXO44	0.173467	-0.179739
FBXO45	-0.335016	0.0378444
FBXO46	0.0543461	-0.212047
FBXO47	0.0520609	-0.114676
FBXO48	-0.187436	0.0944948
FBXO5	-0.687613	-0.497527
FBXO6	-0.288676	0.137981
FBXO7	-0.243905	0.147099
FBXO8	-0.0507466	0.395307
FBXO9	-0.20904	0.335983
FBXW10	0.0463667	0.205221
FBXW11	-2.00256	-0.24516
FBXW12	-0.43798	0.397586
FBXW2	-0.029257	0.1794
FBXW4	0.0123692	-0.422579
FBXW5	-0.0363134	-0.0358224
FBXW7	-0.404845	-0.0244603
FBXW8	-0.448929	-0.187757
FBXW9	-0.13416	0.243808
KDM2A	-0.352164	-0.256274
KDM2B	-0.819543	0.109809
LMO7	-0.275529	-0.330341
LRRC29	0.461246	0.0746145
SKP2	-0.310349	-0.117123
Non-targeting controls	0.010153	0.0933506
